# Supplementary material for: Transcriptional fingerprinting of regulatory T cells: ensuring quality in cell therapy applications
Source: Front Immunol. 2025 Jun 16;16:1602172. doi: 10.3389/fimmu.2025.1602172 (PMC12206644; doi:10.3389/fimmu.2025.1602172)
Supplement: Supplementary file 2 [file SupplementaryFile1.xlsx]

## Sheet: Table S2
SBT_Identity_Treg	SBT_Identity_Teff	SBT_Expansion_D0	SBT_Expansion_D14
ACTA2	ABCB1	AAED1	AACS
BCL2L11	CD40LG	AAK1	AARS
CCDC141	CFH	ABCD2	ABAT
CCNG2	GAB3	ABCG1	ABCB6
CDK14	GNLY	ABHD11	ABHD4
CTLA4	ID2	ABL2	ABHD6
F5	MCOLN2	ABLIM2	ABI3
FCRL3	MCTP2	AC007551.3	ABRACL
FOXP3	NKG7	AC058791.1	AC003102.3
GBP5	STXBP1	ACACB	AC020571.3
GCNT4	TARP (CD3G)	ACTG1P4	AC093391.2
GPA33		ACTR5	ACAA2
ID3		ACVR2B	ACAT1
IKZF2		ADAMTS17	ACAT2
IL2RA		ADARB1	ACLY
INPP5F		ADCY10P1	ACO1
METTL7A		ADCY3	ACOT13
OAS1		ADM5	ACOX1
PYHIN1		ADRA2B	ACP2
RBMS3		ADSSL1	ACSS2
RTKN2		AFAP1	ACTA2
SELP		AFF3	ACTB
SGPP2		AGPAT2	ACTN1
SLC12A6		AHNAK	ACY1
SMPD3		AHR	ADAM10
ST8SIA6		AK5	ADAMTS1
TIGIT		AKAP6	ADAMTS4
TNFRSF1B		AKIRIN2	ADAMTS6
TRIB1		AKT3	ADH5
TSHR		ALMS1	ADIPOR2
VAV3		ALMS1-IT1	ADPRH
ZCCHC14		ALOX5AP	ADRBK2
		ALPK1	AFMID
		AMIGO1	AGMAT
		AMY2B	AGPAT5
		AMZ1	AHRR
		ANKK1	AIFM1
		ANKMY1	AIMP2
		ANKRD31	AK4
		ANKRD36BP2	AKR1C3
		ANKRD37	ALAS1
		ANKRD42	ALDH1B1
		ANKS3	ALDH4A1
		ANKS6	ALDH6A1
		ANXA1	ALG1
		AOC2	AMOTL1
		AOC3	ANG
		APBA2	ANLN
		APBB1	ANO10
		APOE	ANPEP
		AREG	ANXA4
		ARHGAP32	AP1S1
		ARHGAP33	AP3M1
		ARHGEF10	AP3M2
		ARIH2OS	APBA1
		ARL4A	APEX2
		ARMCX4	APOBEC3C
		ARRDC2	APOBEC3F
		ARRDC3	APOBEC3G
		ARRDC4	APOBEC3H
		ARVCF	APOL1
		ASAP1	APOL2
		ASIC3	APOL4
		ASPH	APOLD1
		ATAD3B	APP
		ATF3	AQP3
		ATF7IP	AQP7
		ATHL1	ARF3
		ATP1A3	ARG2
		ATP2B1	ARHGEF39
		ATP6V1E2	ARID3A
		ATXN7	ARL11
		ATXN7L1	ARL2
		ATXN7L2	ARL6IP1
		AUTS2	ARL6IP5
		AVIL	ARMC7
		AVPI1	ARNTL2
		AXIN2	ARPC5
		B3GNT2	ARSB
		BACH1	ASB2
		BACH2	ASB9
		BAG3	ASF1B
		BAI1	ASIC1
		BAI2	ASPHD2
		BAMBI	ASPM
		BCAS1	ATOX1
		BCAS2	ATP13A3
		BCL2A1	ATP5F1
		BCL9L	ATP6V0A1
		BCLAF1	ATP6V0D1
		BEX2	ATP6V0E1
		BMP8B	ATP6V1A
		BRICD5	ATP6V1B2
		BTG2	ATP6V1D
		BZRAP1	ATP7A
		C10orf105	ATRNL1
		C10orf111	AURKA
		C10orf32-ASMT	AURKB
		C12orf42	B3GALNT1
		C12orf57	B3GALT2
		C12orf61	B3GALT4
		C12orf68	B3GNT8
		C14orf182	B3GNT9
		C15orf52	B4GALT5
		C16orf80	BAG2
		C17orf107	BAK1
		C19orf71	BATF
		C19orf73	BAX
		C1orf162	BBS12
		C1orf228	BCAT2
		C1QTNF3	BCL2L1
		C1QTNF6	BDH2
		C20orf112	BHLHE40
		C21orf2	BIRC5
		C22orf43	BIVM
		C3orf33	BLM
		C3orf35	BLVRB
		C4orf46	BMF
		C6orf226	BMP2K
		C6orf48	BPGM
		C6orf99	BPNT1
		C7orf60	BRCA1
		C8orf44-SGK3	BRE
		C9orf72	BRI3
		CABYR	BRK1
		CACHD1	BRSK1
		CACNA1F	BSPRY
		CACNA1H	BUB1
		CALY	BUB1B
		CAMK2N1	BYSL
		CAMK4	C10orf128
		CAND2	C10orf88
		CAPN7	C11orf49
		CAPRIN2	C12orf49
		CAPS	C12orf73
		CASZ1	C14orf1
		CATSPER2	C14orf119
		CBX3P2	C16orf62
		CBX4	C17orf58
		CBX7	C17orf72
		CCDC101	C17orf77
		CCDC136	C17orf80
		CCDC141	C17orf96
		CCDC17	C19orf10
		CCDC176	C19orf38
		CCDC57	C1GALT1C1
		CCDC59	C1orf112
		CCDC64	C1orf233
		CCDC88A	C1orf85
		CCDC96	C3AR1
		CCNL1	C3orf18
		CCNL2	C4orf48
		CCNT1	C5AR2
		CCR9	C5orf51
		CCRN4L	C6orf211
		CCSAP	C6orf223
		CCT6P1	C9orf69
		CD69	CA6
		CD83	CABLES1
		CD84	CALD1
		CDAN1	CALR
		CDC14A	CAMK1
		CDC14B	CAMKK2
		CDC42BPG	CANX
		CDC42EP4	CAPNS1
		CDH23	CAPZA1
		CDH24	CARD6
		CDHR3	CASC5
		CDK13	CASP3
		CDK16	CASP9
		CDK20	CASR
		CDK5R1	CBLN3
		CDKN1B	CBR1
		CDKN2AIP	CBR3
		CDKN2D	CBS
		CDRT1	CBX2
		CEACAM4	CCDC102A
		CEBPA	CCDC106
		CELSR2	CCDC125
		CENPV	CCDC127
		CEP120	CCDC47
		CEP290	CCDC71
		CEP72	CCL4
		CEP85L	CCL5
		CEP95	CCNA2
		CHCHD6	CCNB1
		CHD1	CCNB2
		CHD2	CCND2
		CHMP1B	CCNF
		CHN1	CCR1
		CHRM4	CCR4
		CHTF18	CCR5
		CIB1	CCRL2
		CIB2	CD109
		CIDEB	CD226
		CIDECP	CD300LD
		CILP	CD33
		CIRBP	CD3EAP
		CITED4	CD4
		CLASRP	CD53
		CLCF1	CD59
		CLEC18A	CD68
		CLEC2B	CD70
		CLK1	CD74
		CLK4	CD79B
		CLOCK	CD80
		CMPK2	CD81
		CNOT6L	CD86
		CNTD2	CD99L2
		CNTNAP1	CDC123
		COL5A1	CDC20
		COL5A3	CDC25A
		COL6A1	CDC25C
		COL6A3	CDC45
		CORO2A	CDCA2
		CPNE2	CDCA3
		CRABP2	CDCA5
		CREBRF	CDCA7L
		CRIP2	CDCA8
		CROCC	CDIP1
		CSRNP1	CDK1
		CUBN	CDK2AP1
		CXCL16	CDK4
		CXCR5	CDK5
		CYB5D1	CDK6
		CYP2D6	CDKL2
		CYP2D7P	CDKN2A
		CYTH3	CDKN2B
		DANCR	CEACAM1
		DBNDD1	CECR2
		DBNDD2	CENPA
		DCHS1	CENPBD1
		DCLRE1B	CENPE
		DDIT3	CENPF
		DDIT4	CENPI
		DDX3Y	CEP55
		DDX5	CES3
		DDX51	CES4A
		DENND4A	CHAC2
		DENND6A	CHCHD1
		DGKD	CHEK1
		DHRS3	CHP1
		DIP2C	CHPF
		DISC1	CHRNA6
		DKFZP586I1420	CHST14
		DLEU2	CISD1
		DLGAP3	CISH
		DLL1	CKAP2L
		DMPK	CKAP5
		DMTN	CKLF
		DMWD	CLCN3
		DNAH8	CLDN5
		DNAI2	CLDND1
		DNAJB1	CLIC3
		DNAJB9	CLIC4
		DNAJC25	CLIP3
		DNAJC27	CLTA
		DNLZ	CLTC
		DOCK6	CMBL
		DOCK7	CMTM3
		DPH7	CMTM6
		DPY19L2P2	CMTR2
		DTX1	CNOT6
		DUSP1	COA3
		DUSP10	COA7
		DUSP2	COL15A1
		DUSP3	COLGALT2
		DUSP4	COMMD3
		DUSP5	COMMD4
		DUSP8	COMT
		DXO	COPB2
		DYRK1A	COPG1
		EBF4	COQ5
		EDAR	CORO1B
		EDN1	CORO1C
		EEA1	CPLX1
		EEF1A2	CPOX
		EEPD1	CPPED1
		EGR1	CPSF2
		EGR4	CPT1A
		EHBP1L1	CPT2
		EID3	CREB3L3
		EIF1	CREG2
		EIF1AD	CRIM1
		EIF4A2	CRYBG3
		EIF5	CSF1
		ELF1	CSF2RB
		ELF2	CST3
		ELF3	CSTB
		ELMSAN1	CSTF1
		ENGASE	CTIF
		EPB41L5	CTNS
		EPC1	CTSA
		EPC2	CTSC
		EPHA1	CTSD
		EPHB4	CTSH
		EPHB6	CUX2
		EPHX2	CXCR1
		EPN2	CXCR3
		EPPK1	CXCR6
		ERO1LB	CYBRD1
		ERP27	CYFIP1
		ERRFI1	CYP1A1
		ETNK2	CYP1B1
		EVA1C	CYP51A1
		EVC	CYSTM1
		EVC2	DACT1
		EXPH5	DARS
		FAM117B	DARS2
		FAM129C	DBI
		FAM134B	DCAF12
		FAM159A	DCBLD1
		FAM160A1	DCLRE1A
		FAM160B2	DCPS
		FAM169A	DDB1
		FAM179A	DDB2
		FAM193B	DENND5B
		FAM19A2	DEPDC1
		FAM211A	DEPDC1B
		FAM229A	DERL3
		FAM46C	DGAT2
		FAM76B	DHCR24
		FAM95C	DHCR7
		FANK1	DHDDS
		FBF1	DHFRL1
		FBP1	DHRS1
		FBXO33	DHRS2
		FBXW4	DHRS7B
		FBXW4P1	DIAPH3
		FBXW7	DIXDC1
		FCGBP	DLGAP5
		FCGRT	DNAJB5
		FCRL1	DNAJC14
		FCRL2	DNAJC28
		FEM1C	DNAJC5
		FGF11	DNAJC6
		FGF9	DNALI1
		FLJ10038	DNASE2
		FLJ13197	DNMBP
		FLJ13224	DOK1
		FLJ27354	DOLK
		FLJ31104	DPP3
		FLJ31945	DPP4
		FLJ38717	DPYSL2
		FLJ45513	DQX1
		FNBP4	DRAM1
		FOS	DRP2
		FOXJ1	DSCC1
		FOXO1	DST
		FOXO4	DTL
		FOXP1	DUSP14
		FRMD3	DUSP7
		FSCN3	DYNC1I2
		FUT5	DYNLL1
		FXYD2	E2F1
		FYB	E2F3
		GADD45B	E2F7
		GALNT12	E2F8
		GAREML	EBI3
		GAS8	EBP
		GCC2	ECE2
		GCNT4	ECT2
		GCOM1	EDA2R
		GDF9	EFCAB4A
		GDPD3	EFNB1
		GEM	EGFL6
		GFRA2	EGLN3
		GGT7	EHHADH
		GKAP1	EIF1AY
		GLCCI1	ELOVL6
		GNA11	EMC2
		GNG7	EMILIN2
		GOLGA8M	EMP1
		GOLGA8N	ENO1
		GPLD1	ENPP4
		GPR174	EPAS1
		GPR18	EPHB1
		GPR183	EPRS
		GPR25	ERAP1
		GPR35	ERMP1
		GPRASP1	ESCO2
		GRASP	ESPL1
		GRK5-IT1	ESYT1
		GRM2	ETFDH
		GRPEL1	ETHE1
		GSAP	ETS2
		GSTM3	EVA1B
		GTSCR1	EVI5
		GUSBP11	EXO1
		GUSBP2	EXOC6B
		GYLTL1B	EXOSC4
		GZF1	EYA2
		GZMK	F2R
		H1FX	FADD
		H3F3B	FADS1
		HABP4	FADS2
		HAR1A	FAH
		HAS3	FAM110A
		HAUS3	FAM114A1
		HEG1	FAM115C
		HELB	FAM118B
		HELZ2	FAM122A
		HERPUD2	FAM126A
		HEXIM1	FAM129B
		HID1	FAM150B
		HIP1R	FAM155B
		HIPK1	FAM171A1
		HIST1H1D	FAM173B
		HIST1H1E	FAM212B
		HIST1H2AE	FAM214B
		HIST1H2AH	FAM63A
		HIST1H2AM	FAM64A
		HIST1H2BC	FAM69A
		HIST1H2BG	FAM72A
		HIST1H3A	FAM72B
		HIST1H4J	FAM72C
		HIST2H2AA4	FAM72D
		HIST2H2AC	FAM86C1
		HIST2H2BE	FAM98B
		HIST2H2BF	FANCI
		HIST3H2A	FBN1
		HIST4H4	FBXL8
		HIVEP1	FBXO10
		HIVEP2	FBXO22
		HNRNPA0	FBXO43
		HNRNPDL	FCER1G
		HNRNPH1	FCER2
		HOOK1	FDFT1
		HOTAIRM1	FDPS
		HSF2	FDXR
		HTR7P1	FEN1
		HUS1B	FES
		ICA1	FGGY
		ID1	FH
		ID2	FKBP1A
		IER2	FLNB
		IER5	FLVCR2
		IER5L	FNIP2
		IFFO2	FOCAD
		IFIT2	FOXM1
		IFITM1	FOXRED2
		IFNG	FPGT
		IFNLR1	FREM3
		IFRD1	FURIN
		IFT172	FUT8
		IKZF5	FZD6
		IL12A	G3BP1
		IL17RC	G6PD
		IL17RE	GAB2
		IL6ST	GABARAP
		IL7R	GALE
		INADL	GALK2
		ING1	GALNT2
		ING2	GAPDH
		INO80D	GART
		IPCEF1	GAS2L1
		IQCC	GBA
		IRAK3	GBE1
		IRF2BP2	GCAT
		IRF8	GCHFR
		IRGM	GCNT1
		IRS2	GEMIN6
		ISM1	GEMIN7
		ISYNA1	GGH
		ITGA5	GIMAP4
		ITPKB	GINS1
		ITPRIP	GJA3
		JADE1	GJB2
		JAM3	GK
		JAZF1	GLB1
		JMJD1C	GLO1
		JMJD7	GLRX2
		JMY	GLTPD1
		JUN	GLUL
		JUNB	GM2A
		JUND	GNB4
		KALRN	GNG10
		KANSL1	GNGT2
		KANSL2	GNPDA1
		KAT6A	GNPTAB
		KAT6B	GNS
		KCNA3	GOLIM4
		KCNA6	GOLPH3L
		KCNC4	GP5
		KCNH3	GPR114
		KCNJ14	GPR146
		KDM2A	GPR15
		KDM6B	GPR171
		KIAA0754	GPR56
		KIAA1683	GPR63
		KLF10	GPRC5A
		KLF11	GPSM2
		KLF12	GPT2
		KLF4	GPX1
		KLF6	GRIK5
		KLF9	GRN
		KLHDC1	GRPEL2
		KLHL11	GSDMA
		KLHL15	GSTZ1
		KLHL28	GTF2IRD1
		KLKB1	GTF3C6
		KLRB1	GTSE1
		KMT2E	GYG1
		KRT18	GZMB
		KRT72	HAVCR2
		KRT73	HBEGF
		KTI12	HCP5
		L3MBTL3	HEATR6
		LAMP3	HES1
		LCN10	HEXA
		LCOR	HEXB
		LEF1	HEXIM2
		LEPREL2	HFE
		LGALS4	HIATL1
		LGR4	HIBCH
		LIPT2	HJURP
		LMCD1	HKDC1
		LMNA	HLA-DRA
		LMO7	HMBS
		LONRF3	HMG20A
		LPAL2	HMGCL
		LPHN1	HMGCR
		LRMP	HMGCS1
		LRP6	HMMR
		LRRC37B	HMOX1
		LRRC70	HN1
		LSMEM1	HOMER2
		LTBP3	HOMEZ
		LUC7L	HPGDS
		LY6G5B	HPS5
		LY9	HRH2
		LYPD3	HSD3B7
		LYSMD2	HSF4
		LZTS3	HSPA1A
		MAFF	HTATSF1
		MAGEE1	HYAL2
		MALAT1	HYLS1
		MAML2	ICAM2
		MAP3K1	ICAM4
		MAP3K14	ICMT
		MAP3K8	IDH1
		MAP4K5	IFI30
		MAPK8IP1	IGF1
		MAPRE3	IGF2BP3
		MARCKSL1	IGF2R
		MATN1	IGFBP3
		MBNL2	IGFBP4
		MBTD1	IGFLR1
		MC1R	IGSF9B
		MCF2	IKBIP
		MCF2L	IKZF4
		MCF2L2	IL12RB2
		MDK	IL1R1
		MDM4	IL1R2
		MDS2	IL1RN
		MED17	IL2RA
		MED21	IL32
		MED30	IL3RA
		MEF2BNB-MEF2B	IL9R
		MEF2D	ILDR1
		MEGF6	ILK
		MEST	INIP
		METAP1D	INPP1
		METTL12	INSIG1
		MEX3B	INTS5
		MICALL2	IQGAP3
		MID2	IQSEC2
		MLF1	ITGAM
		MOAP1	ITGAX
		MPP7	ITSN1
		MRC1	JDP2
		MRPL55	JUP
		MS4A1	KANK3
		MSL2	KAT2B
		MSTO2P	KBTBD7
		MTSS1L	KCNK1
		MTURN	KCNK6
		MUSTN1	KCNQ3
		MVB12B	KCTD10
		MX2	KCTD21
		MYADM	KCTD3
		MYH3	KCTD5
		MYLIP	KDELC1
		MYLK4	KDSR
		MYO15B	KEAP1
		MYZAP	KIAA0040
		NAA16	KIAA0895L
		NAB1	KIAA1211
		NAIP	KIAA1524
		NAP1L5	KIAA1671
		NAV2	KIF11
		NBPF19	KIF14
		NCAPH2	KIF15
		NCK2	KIF18A
		NDNL2	KIF18B
		NDRG2	KIF20A
		NECAP1	KIF23
		NEK10	KIF24
		NELL2	KIF26A
		NFIA	KIF2C
		NFIX	KIF4A
		NFKBIA	KIFAP3
		NFKBIE	KIFC1
		NFKBIZ	KLF8
		NIPAL4	KLHL2
		NKD1	KNSTRN
		NKPD1	LACTB2
		NKTR	LAG3
		NLGN2	LAMP2
		NLRP6	LAPTM4B
		NOTCH1	LARS2
		NOXA1	LAT2
		NPAS2	LATS2
		NPIPA1	LCN12
		NPIPA5	LDLR
		NPIPA8	LEO1
		NPIPB11	LEPR
		NPIPB5	LEPROT
		NPIPB6	LGALS1
		NPTXR	LGALS3
		NR1D1	LGALS3BP
		NR1D2	LGALSL
		NR3C1	LGMN
		NR3C2	LIF
		NR4A1	LIG4
		NR4A2	LILRA6
		NR4A3	LIMS2
		NRARP	LMAN2
		NRF1	LMO4
		NSMF	LOXL3
		NUAK2	LPAR3
		NUDT15	LPAR5
		NXF1	LPAR6
		NXT1	LPCAT2
		NYAP1	LPCAT3
		OBSCN	LPXN
		OCM	LRP4
		ODC1	LRP5
		ODF2L	LRRC32
		OMG	LRRC34
		OSBPL1A	LRRC61
		OSER1	LTA
		OTUD1	LTB
		OTUD3	LY96
		OVGP1	LYPLAL1
		OXNAD1	LYZ
		PAIP2B	LZTS1
		PAPD5	MAF
		PAPD7	MAFG
		PAQR7	MAGI1
		PARD6B	MAGT1
		PARK2	MAN1A1
		PARP6	MANF
		PARP8	MAOA
		PBX3	MAP1A
		PCBP2-OT1	MAP7D3
		PCBP3	MAPKAPK3
		PCDH1	MAST1
		PCED1A	MAT2A
		PCF11	MB21D2
		PCNX	MBOAT7
		PCNXL2	MBTPS2
		PCP2	MCM10
		PCSK5	MCM6
		PDE7A	MCOLN2
		PDE8A	MCOLN3
		PDXDC2P	MDFIC
		PEG10	MDM2
		PELI1	MED11
		PER1	MED18
		PER2	MED20
		PHC1	MED7
		PHC3	MELK
		PHF1	MESDC1
		PHF12	MESDC2
		PHF3	METTL13
		PHKA2	MFAP1
		PHKG1	MFSD1
		PHLDA1	MFSD5
		PHLDB1	MGAT1
		PIBF1	MGAT3
		PIGA	MGME1
		PIK3R1	MGST2
		PILRB	MIB1
		PIM3	MICAL2
		PITPNC1	MINA
		PIWIL2	MINPP1
		PIWIL4	MIR4697HG
		PKD1	MKI67
		PKD1P1	MLC1
		PLA2G4B	MLEC
		PLAC8	MMAB
		PLCL1	MMACHC
		PLEK	MMP25
		PLEKHA1	MMRN1
		PLEKHF2	MOB3A
		PLEKHG1	MORN4
		PLEKHG5	MOSPD1
		PLEKHH2	MOSPD3
		PLEKHM1P	MPDU1
		PLK2	MPST
		PLXDC1	MPV17
		PLXNA1	MPZL1
		PLXNB1	MR1
		PM20D2	MRC2
		PMAIP1	MRFAP1L1
		PNPLA2	MRPL12
		PNRC1	MRPL13
		POC1B-GALNT4	MRPL15
		POFUT2	MRPL17
		POLR2J4	MRPL19
		POMT2	MRPL27
		POU2F1	MRPL35
		POU3F1	MRPL37
		POU6F1	MRPL51
		PPM1N	MRPS15
		PPP1R15A	MRPS6
		PPP1R15B	MSANTD4
		PPP1R2	MSMO1
		PPP2R2B	MSRB1
		PPP3CC	MTCH2
		PRDM11	MTHFD1
		PRDM15	MTHFD2
		PRDM2	MTMR11
		PRELID2	MUC1
		PRKCE	MUT
		PRKCZ	MVD
		PRO2852	MVK
		PROCA1	MYBL2
		PRR7	MYCBP
		PRRT1	MYH10
		PRRT2	MYL6B
		PSD	MYLK
		PTBP2	MYO18B
		PTCH1	MYO1E
		PTGER4	MYO5C
		PTK2	MYO6
		PTMA	MYOF
		PTP4A1	MYRF
		PTPLA	MZB1
		PTPRS	NACC1
		PUM1	NACC2
		PVRIG2P	NANP
		PVRL1	NANS
		PYGM	NAPEPLD
		R3HDM2	NAPG
		RAB11FIP3	NAT1
		RAB33B	NAT8L
		RABL2B	NCALD
		RALGPS1	NCAPG
		RAP1GAP2	NCAPH
		RARRES3	NCEH1
		RASA2	NCF2
		RASD1	NCR3
		RASD2	NCS1
		RASGRF2	NCSTN
		RASGRP2	NDFIP2
		RBBP6	NDN
		RBM39	NDUFA12
		RBM7	NDUFAF1
		RCAN3AS	NDUFAF3
		RCN3	NDUFB3
		REL	NDUFB5
		RELT	NDUFC2
		REM2	NDUFS2
		RFX3	NDUFV2
		RGCC	NEAT1
		RGL4	NECAB3
		RGMB	NEIL3
		RGPD1	NEK2
		RGPD5	NFE2L3
		RGPD8	NIPA1
		RGS1	NKD2
		RGS12	NKG7
		RGS16	NLN
		RGS2	NMNAT1
		RHOB	NOL3
		RHOXF1	NOP10
		RIC3	NOS3
		RICTOR	NOVA2
		RILPL1	NPC1
		RIMKLB	NPC2
		RIN1	NPDC1
		RIPK4	NPTN
		RND1	NPTX1
		RNF130	NQO1
		RNF138	NR6A1
		RNF139	NRN1
		RNF144A	NRP1
		RNF169	NRROS
		RNF175	NRSN2
		RNF212	NSDHL
		RNF216	NUCB1
		RNF222	NUDT5
		RNF38	NUDT6
		RNF43	NUF2
		ROBO3	NUP37
		RORA	NUP43
		RP11-143J12.2	NUSAP1
		RP11-265P11.2	OIP5
		RP11-356I2.4	OLAH
		RP11-395P17.3	OLFM2
		RP11-430B1.2	OPN3
		RP11-696N14.1	ORAI2
		RP11-996F15.2	ORAI3
		RP3-395M20.9	ORMDL2
		RP5-1073O3.7	OSBPL6
		RP5-1159O4.2	OSGIN2
		RPGR	OTUB2
		RRN3P1	P2RX4
		RRN3P2	P4HB
		RRP7B	PA2G4P4
		RSBN1	PACSIN1
		RSPH4A	PAICS
		RSRC2	PAK1
		RYK	PALLD
		SAMD12	PAM
		SAMD8	PANK1
		SAP25	PANX2
		SARDH	PARP1
		SBDS	PBK
		SBDSP1	PBLD
		SCARNA17	PCAT19
		SCARNA9	PCCA
		SCMH1	PCDH8
		SCML1	PCED1B
		SCML4	PCK2
		SCNN1D	PCSK6
		SCXB	PCTP
		SDK2	PDCD1LG2
		SEC14L1P1	PDE6G
		SECISBP2	PDGFA
		SELM	PDGFRB
		SEMA4C	PDHB
		SENP3-EIF4A1	PDIA4
		SEPN1	PDIA5
		SEPT7P2	PDIA6
		SERPINB6	PDP2
		SERTAD2	PDXK
		SF1	PEAK1
		SFI1	PEPD
		SGK1	PET112
		SGMS1	PEX11B
		SH3GL1P1	PFKFB2
		SH3RF3	PFKM
		SIAH2	PGAM1
		SIGIRR	PGD
		SIK1	PHF23
		SIN3B	PHF6
		SIRT1	PHGDH
		SIX5	PHLDA3
		SLC14A1	PHPT1
		SLC16A6	PHTF2
		SLC22A23	PIF1
		SLC22A5	PIGF
		SLC25A25	PIGM
		SLC25A27	PIGN
		SLC25A28	PIGV
		SLC25A34	PIK3R3
		SLC25A36	PIM1
		SLC25A45	PIM2
		SLC2A4RG	PIP5K1B
		SLC30A1	PIR
		SLC40A1	PKD1L3
		SLC45A1	PKD2
		SLC5A2	PKMYT1
		SLC5A6	PLA2G15
		SLC7A5P1	PLAU
		SLC7A5P2	PLAUR
		SMA4	PLCG2
		SMAD7	PLEKHB2
		SMAGP	PLEKHF1
		SMG1P1	PLEKHN1
		SMIM5	PLEKHO2
		SMURF2	PLK1
		SMYD5	PLOD1
		SNAI1	PLXNB2
		SNED1	PMCH
		SNHG1	PNPO
		SNHG12	POC1A
		SNHG15	PODXL
		SNHG3	POLH
		SNHG6	POLQ
		SNHG8	POLR3K
		SNORD3A	POP1
		SNRK	POU2AF1
		SNRNP70	POU4F1
		SORBS3	PPAP2A
		SOWAHC	PPIL1
		SPATA2	PPM1G
		SPATA6L	PPP1R26
		SPEF2	PPT1
		SPEG	PRDX1
		SPON1	PRDX3
		SPRY1	PRDX4
		SPTY2D1	PREPL
		SRRM1	PRF1
		SRRM2	PRICKLE4
		SRRT	PRKAR1A
		SRSF2	PRKAR1B
		SRSF3	PRKCDBP
		SRSF5	PROB1
		SRSF7	PROS1
		SSPO	PRR11
		ST3GAL3	PRRG4
		ST8SIA1	PRSS23
		STAG3L5P	PSAT1
		STAG3L5P-PVRIG2P-PILRB	PSEN2
		STAM	PSMA4
		STK17A	PSMB5
		STMN3	PSMD1
		STRC	PSPH
		SUCO	PTGDR2
		SUSD2	PTGER2
		SUSD4	PTGIR
		SUV420H2	PTGIS
		SVIL	PTPN14
		SYCP2	PTPN9
		SYDE2	PTPRG
		SYS1	PTPRK
		SYS1-DBNDD2	PTPRO
		TAF3	PTRH2
		TAF4B	PVR
		TAGAP	PVRIG
		TBC1D27	PYCARD
		TBCC	PYCR1
		TBX19	RAB10
		TCAP	RAB11FIP1
		TCEA3	RAB19
		TCF7	RAB23
		TCF7L2	RAB31
		TCTE1	RAB33A
		TEN1-CDK3	RAB38
		TENC1	RACGAP1
		TFAP2E	RAD51
		t	RAD54L
		TGFBI	RALB
		TGIF1	RAMP1
		THAP9	RAP2A
		THRA	RAP2B
		THSD1	RARS
		THUMPD1	RASGRP4
		TIAM1	RBBP8
		TIAM2	RBKS
		TIFA	RBM12B
		TIGD1	RBM47
		TLR5	RBM4B
		TMEM191A	RBX1
		TMEM30B	RCAN2
		TMEM71	RCBTB2
		TMEM86B	RDH10
		TMEM88	REEP5
		TMEM8B	RENBP
		TMIE	REXO2
		TMOD2	RGS9
		TNFAIP3	RHOC
		TNFRSF13C	RHOU
		TNFRSF19	RMDN1
		TNFRSF25	RMND1
		TNK1	RNASE4
		TNK2	RNF14
		TNRC6B	RNF185
		TNRC6C	RNF213
		TNXB	RNF34
		TOB1	RP5-1057J7.6
		TOE1	RP5-1103G7.4
		TOP1MT	RPE
		TOPORS	RPN1
		TOX2	RPP25
		TP53I11	RPP25L
		TP53INP2	RRAGD
		TPCN1	RRAS
		TPH1	RRAS2
		TPM2	RRM2
		TPPP	RRM2B
		TRA2B	RTN4RL1
		TRABD2A	RTP4
		TRAF4	RWDD2B
		TRAF6	RYR1
		TRERF1	RYR2
		TRIM39	S100A11
		TRIM7	S100P
		TRMT61B	S100Z
		TSC22D1	S1PR4
		TSC22D2	SAMHD1
		TSC22D3	SAPCD2
		TSNARE1	SASH1
		TSPYL1	SCAMP4
		TSPYL2	SCARB1
		TSPYL4	SCD
		TTC39C	SCGB3A1
		TTLL11	SCN2A
		TUBA1A	SCPEP1
		TUBB2A	SDF2
		TUBB2B	SDHC
		TUBE1	SDHD
		TVP23C	SEC22B
		TWF1	SEC23B
		TXLNG	SEC23IP
		UBAP1L	SEC24D
		UCP3	SEC31B
		ULK2	SEL1L
		UPB1	SELPLG
		UPK3B	SEMA4A
		USP3	SEPHS2
		USP53	SERAC1
		USP54	SERPINE2
		USPL1	SERPINI1
		VAMP2	SFN
		VASH1	SFXN1
		VAV3	SGOL1
		VCPKMT	SGOL2
		VILL	SH2D1A
		WDPCP	SH3BP5L
		WDR27	SH3D21
		WDR52	SHCBP1
		WDR74	SIGLEC17P
		WEE1	SIT1
		WHAMM	SKA1
		WHAMMP1	SKA3
		WHAMMP2	SLAMF1
		WHAMMP3	SLAMF7
		WNT10A	SLC15A4
		WNT7A	SLC16A13
		YPEL5	SLC16A3
		YRDC	SLC16A4
		ZBTB10	SLC16A9
		ZBTB11	SLC17A5
		ZBTB20	SLC1A4
		ZBTB21	SLC1A5
		ZBTB25	SLC20A2
		ZC3H12A	SLC23A1
		ZC3H12D	SLC25A12
		ZC3H6	SLC25A15
		ZCCHC2	SLC25A20
		ZCCHC7	SLC25A23
		ZCCHC8	SLC26A4
		ZCWPW1	SLC27A2
		ZDHHC11B	SLC29A1
		ZEB1	SLC30A6
		ZFAND2A	SLC35A5
		ZFAND4	SLC35B2
		ZFP28	SLC35C1
		ZFP36	SLC35F3
		ZFP36L2	SLC35F6
		ZFP69	SLC37A2
		ZFYVE9	SLC38A7
		ZGLP1	SLC39A1
		ZMAT1	SLC39A14
		ZNF135	SLC39A8
		ZNF136	SLC41A2
		ZNF14	SLC47A1
		ZNF204P	SLC4A11
		ZNF208	SLC50A1
		ZNF223	SLC5A3
		ZNF23	SLC7A11
		ZNF239	SLC9B2
		ZNF26	SLCO4A1
		ZNF273	SLFN12
		ZNF276	SMC2
		ZNF281	SMCO4
		ZNF300	SMG8
		ZNF331	SMIM15
		ZNF333	SMIM3
		ZNF354A	SMPDL3B
		ZNF365	SMTN
		ZNF367	SNAI3
		ZNF394	SNAPC3
		ZNF415	SNAPIN
		ZNF439	SNCA
		ZNF44	SND1
		ZNF460	SNRNP25
		ZNF467	SNTB1
		ZNF483	SNX20
		ZNF492	SNX29
		ZNF506	SNX32
		ZNF541	SNX5
		ZNF548	SNX8
		ZNF554	SOCS1
		ZNF558	SOCS2
		ZNF571	SOCS6
		ZNF574	SORT1
		ZNF599	SOS1
		ZNF628	SPATS2L
		ZNF629	SPC24
		ZNF630	SPC25
		ZNF638-IT1	SPHK2
		ZNF639	SPINT1
		ZNF662	SPIRE1
		ZNF681	SPN
		ZNF703	SPOCK1
		ZNF705E	SPP1
		ZNF800	SPPL2A
		ZNF831	SPTLC2
		ZNF844	SPTSSA
		ZNF853	SQLE
		ZNF888	SQRDL
		ZNRF3	SRD5A1
		ZSCAN18	SREBF2
		ZSWIM5	SRP54
		ZXDA	SRP9
		ZXDB	SSR3
		ZXDC	SSTR3
			STAC3
			STAP2
			STARD4
			STARD8
			STIP1
			STMN1
			STRADB
			STRIP2
			STT3A
			STT3B
			STX3
			STX7
			STXBP1
			SUCLA2
			SULT1B1
			TALDO1
			TARS
			TBC1D14
			TBC1D22B
			TBCA
			TBXA2R
			TCAIM
			TCEAL8
			TCN2
			TEX14
			TGFBR1
			THAP8
			TICRR
			TIMM8B
			TIMP1
			TJP2
			TK1
			TLR1
			TLR6
			TLX2
			TM7SF2
			TM7SF3
			TM9SF1
			TM9SF2
			TMC4
			TMCO1
			TMED10
			TMED9
			TMEM101
			TMEM102
			TMEM140
			TMEM168
			TMEM169
			TMEM178B
			TMEM184B
			TMEM19
			TMEM200A
			TMEM217
			TMEM223
			TMEM256
			TMEM30A
			TMEM38A
			TMEM53
			TMEM60
			TMEM68
			TMEM97
			TNFAIP8L2
			TNFRSF11A
			TNFRSF1B
			TNFRSF8
			TNFSF11
			TNFSF14
			TNFSF8
			TNFSF9
			TNIP3
			TNS1
			TOLLIP
			TOMM40L
			TOP2A
			TOR4A
			TP53I3
			TP53RK
			TPCN2
			TPM4
			TPP1
			TPX2
			TRAPPC1
			TRAPPC6B
			TRAT1
			TREML2
			TRIB3
			TRIM46
			TRIM47
			TRIO
			TRIP10
			TRIP13
			TRIP6
			TRMT1L
			TROAP
			TRUB1
			TSPAN15
			TSPAN31
			TSPO
			TST
			TSTA3
			TTC9C
			TTK
			TTYH3
			TUBB
			TUBB4A
			TUBB6
			TUBG1
			TWIST1
			TWSG1
			TXLNA
			TXLNB
			TXN
			TXN2
			TXNDC15
			TXNDC17
			TXNDC5
			TXNDC9
			TXNRD1
			TYMS
			TYRO3
			UBE2C
			UBE2F
			UBE2T
			UBL4A
			UBTD2
			UCK2
			UCP2
			UGDH
			UGP2
			UHRF1
			UNQ6494
			UQCC1
			USHBP1
			USP28
			USP49
			UTP11L
			UTP14C
			UTP3
			VANGL1
			VCL
			VDAC1
			VDAC3
			VDR
			VKORC1
			VMP1
			VPS25
			VPS35
			VPS41
			VWA5A
			VWCE
			WARS
			WARS2
			WDFY1
			WDFY4
			WDHD1
			WDR12
			WDR25
			WDR31
			WDR41
			WDR92
			WDYHV1
			WIPI1
			WRB
			WSB2
			XPNPEP2
			YARS
			YBX3
			YIPF4
			YIPF6
			YWHAE
			YWHAG
			ZAK
			ZBED2
			ZBTB32
			ZBTB6
			ZC2HC1C
			ZDHHC12
			ZDHHC14
			ZDHHC16
			ZDHHC23
			ZFHX2
			ZFYVE21
			ZG16B
			ZMAT3
			ZMPSTE24
			ZNF174
			ZNF20
			ZNF213
			ZNF226
			ZNF227
			ZNF234
			ZNF28
			ZNF282
			ZNF594
			ZNF613
			ZNF672
			ZNF691
			ZNF780B
			ZSCAN22
			ZSCAN9
			ZWINT
